# Supplementary material for: Partial N‐acetyl glutamate synthase deficiency presenting as postpartum hyperammonemia: Diagnosis and subsequent pregnancy management
Source: JIMD Rep. 2023 Sep 7;64(6):403–9. doi: 10.1002/jmd2.12388 (PMC10623101; doi:10.1002/jmd2.12388)
Supplement: Supplementary file 2 — DATA S2: Supporting Information. [file JMD2-64-403-s002.xlsx]

## Sheet: Table 1 Clinical Glutamine
	Glutamine
Year 0	1042
	638
	948.1
	1133.5
	997
	949.4
	954.8
	931.2
	1119.4
	1052
	1089
Year 1	829.5
	921.3
	852.7
	695.3
	758.8
	509.4
	575.6
	467.2
	441
Year 2	701.9
	1033.1
	749.1
	472.4
	382.5
	359.3
	331.4
	369
	299.4
	446.7
	266.6
	418.5
	394.1
	446.1
	503
	530
	678.6
	621.4
	464.1
Year 3	1085
Year 4	555
Year 5	495
	972
	343.9
Year 6	607
	567
	536
	687
	513

## Sheet: Table 2 NAG
Controls	Pre-rx	Post-rx
1.4533	0.071274	0.0511
1.08842	0.069404	0.553073
2.92493
1.93332
0.052237
0.986819
1.80057
0.036837
1.1541
1.27383
1.36529
0.833724
0.83726
1.05887
0.047118
1.15785
1.14704
1.25734
0.036639
0.899743
1.79791
0.054341
1.64641
0.040123
1.34304
